# Supplementary material for: Temporal Dynamics of Innate Immune Activation and Viral Interference During Sequential Co-Infection with Influenza A Virus and SARS-CoV-2: Molecular Mechanisms, Clinical Evidence, and Therapeutic Implications
Source: Int J Mol Sci. 2026 Jul 3;27(13):5994. doi: 10.3390/ijms27135994 (PMC13360870; doi:10.3390/ijms27135994)
Supplement: Supplementary file 1 [file ijms-27-05994-s001.zip]

Archive with 1 entries (1 files):
- ijms-4308536-supplementary.pdf
